# Supplementary material for: Sensitivity of cells to ATR and CHK1 inhibitors requires hyperactivation of CDK2 rather than endogenous replication stress or ATM dysfunction
Source: Sci Rep. 2021 Mar 29;11:7077. doi: 10.1038/s41598-021-86490-x (PMC8007816; doi:10.1038/s41598-021-86490-x)
Supplement: Supplementary file 3 — Supplementary Information 3. [file 41598_2021_86490_MOESM3_ESM.xlsx]

## Sheet: Sheet1
cell line	ATM protein	ATRi GI50 (24 h)	ATRi G!50 (48 h)	ATRi GI50 ( continuous)	CHKi GI50 (24 h)	CHKi G!50 (48 h)	CHKi GI50 ( continuous)	known aberrations	ATM mutations	SIFT	Polyphen2		GI50 SN38	GI50 SN38+ATMi	fold
231-ATM(0)	0	0.5	0.3	0.3	10	0.4	0.4		ATM knockout				0.2, 0.4	0.15, 0.3	1.3
OVCAR4	0	10	2	1.5	10	1	0.6		no detetable ATM				0.12	0.1	1.2
SKBR3	0.0668845	3.7	0.9	0.6	6	0.6	0.3
ACHN	0.130246	1.3	0.6	0.3	0.2	0.2	0.09	(low ATR)					1.2	0.2	6
HT29	0.132863	3.8	2.4	2.4	10	10	7.5						0.4	0.12	3.3
HCT15	0.133064	2.5	1.25	1	10	10	0.3	CHK2 loss					3.5	1.5	2.3
CAPAN1	0.157516	1.8	1.25	0.45	10	2	1	BRCA2 defect					2, 2.5	0.12, 0.3	16.7
MCF7	0.170878	5	1.25	0.9	10	10	7.5						0.3	0.25	1.2
HCC1937	0.175927	2.5	1.3	1.3	10	10	10
BT549	0.188687	3.8	0.9	0.9	10	10	7.5
231-ATM(1)	0.2	2	1	1	10	1.5	1.5
A498	0.207199	0.3	0.5	0.5	0.2	0.2	0.1
A2780	0.242552	0.9	0.5	0.5	0.6	0.3	0.1
RXF393	0.253469	0.9	0.9	0.9	0.6	0.2	0.2
HCT116	0.274092	10	7	5	10	10	2	Mre11 protein low	D1853N (41%)	0.04	0.251		0.3	0.1	3
COLO205	0.327832	0.6	0.2	0.3	10	10	7.5
H1299	0.335046	3	2	2	0.5	0.4	0.4
T47D	0.347073	10	10	5	10	10	3		D1853N (46%)	0.04	0.251		0.8	0.2	4
NCI H23	0.424774	0.6	0.2	0.2	10	0.6	0.4		Q1919P (homo)	?	1		0.3	0.12	2.5
U87	0.426018	0.7	0.3	0.15	0.5	0.2	0.2
SKOV3	0.442534	2.5	10	6	10	2.5	0.75		D1853N (45%)	0.04	0.251
NCI H322M	0.454057	0.9	0.2	0.2	10	10	2						0.5	0.08	6.25
IMEC	0.461655	10	5	3.8	10	10	6						1.2	0.5	2.4
UACC62	0.5	10	10	2.5	10	6	0.6		P1054R (70%)	0	0.975
786-0	0.500693	1.9	0.9	0.9	10	3.8	0.6		R2436S (40%)	0.02	0.805		0.5	0.12	4.2
TK10	0.50286	1.3	0.7	0.4	1	0.6	0.3	lowest ATM mRNA	P1054R (100%)	0	0.975		3	2	1.5
2008	0.516238	0.3	0.3	0.2	10	10	10	FANCD2-Ub defect
DU145	0.562024	2.5	1.9	1.9	10	10	1.5
SF539	0.563256	1.9	1	0.9	5	0.9	0.6
OVCAR5	0.62421	2.5	1.9	1.9	10	2	0.5		D1853N (23%)	0.04	0.251		0.5	0.2	2.5
MDA-MB-231	0.735694	1.9	0.6	0.6	10	2.5	1.8						1.25, 1.5	0.15, 0.2	8.4
LOXIMVI	0.757475	0.9	0.6	0.6	10	10	3
A549	0.771478	10	5	3	10	10	3
2008 FANCF	0.807734	3	1.3	1	10	10	4
OVCAR8	0.858316	10	3.8	2.8	10	10	3		V613L (36%); D1853N (47%)	0.18/0.04	0.98/ 0.251		0.15	0.07	2.1
CAKI1	0.896144	1.3	0.5	0.4	10	3.8	0.6		L2307F (100%)	0.04	0.308		0.9	0.15	6
AsPC-1	1	1.5	0.9	0.4	0.5	0.2	0.2						3.5	1.5	2.3
IGROV	1.00423	10	3.8	1.3	10	1.3	0.9		R248Q (38%)	0	1		0.9	0.2	4.5
ATLD1-MRE11	1.03873	2.5	1.3	1.9	10	10	3
HOP62	1.09019	1.9	0.9	0.9	10	10	1
SNB19	1.09282	10	7.5	7.5	10	10	10
SN12C	1.16796	10	10	10	10	10	7.5
H460	1.22482	1.9	1.1	0.7	10	8	5
MDA-MB-468	1.29506	2.5	0.9	0.6	10	4	3						0.25	0.08	3.1
HCC2998	1.3	0.6	0.3	0.3	3	1.2	1.2		R337C(53%)	0	1
ADR-RES	1.30665	10	10	10	10	10	10
MiaPaCa-2	1.53945	5	0.9	0.5	10	10	10
NCI H522	1.59773	7.5	2.5	1.9	10	10	3		P1054R (27%)	0	0.975		0.2	0.1	2
SW620	1.66885	0.5	0.2	0.2	10	10	10						0.7	0.1	7
ATLD1	1.79817	10	10	10	10	10	10	Mre11 defect
M14	2.15821	2.5	1.3	1.3	10	4	2.3
PC3	2.3	10	10	2.5	10	10	7.5						1	0.2	5
U2OS	2.88847	2.5	2.5	2	1.2	0.5	0.5						4	1	4
MDA-MB-435	2.92758	2	1	0.8	1	0.2	0.2
U251	3.45061	2.5	1.9	1.9	10	10	7.5	Mre11 protein low	D1853N (41%)	0.04	0.251		0.25	0.1	2.5
UACC257	4.0404	10	5	2.5	10	10	10
EKVX	4.65567	10	5	5	10	10	10	5.7x ATM gene
UO31	5.31816	10	1.9	1.9	10	7.5	0.8
SF268	7.38539	10	5	2.5	10	10	10	8.7x ATM gene	D1853N (90%)	0.04	0.251		0.12	0.1	1.2
	values as							Mre11 from ref 19	discover.nci.nih.gov/cellminer/	SIFT cut			sensitive		minimal ATMi
	in Fig. 4									off is 0.05					sensitization
